# Supplementary material for: Berry Dietary Interventions in Metabolic Syndrome: New Insights
Source: Nutrients. 2023 Apr 14;15(8):1906. doi: 10.3390/nu15081906 (PMC10142833; doi:10.3390/nu15081906)
Supplement: Supplementary file 1 [file nutrients-15-01906-s001.zip]

Archive with 2 entries (2 files):
- supplementary files/Supplementary Figure S1 and S2.pdf
- supplementary files/Supplementary Table 1.pdf
